# Supplementary material for: Evidence for Adaptive Selection in the Mitogenome of a Mesoparasitic Monogenean Flatworm Enterogyrus malmbergi
Source: Genes (Basel). 2019 Oct 30;10(11):863. doi: 10.3390/genes10110863 (PMC6896049; doi:10.3390/genes10110863)
Supplement: Supplementary file 1 [file genes-10-00863-s001.zip]

Archive with 6 entries (6 files):
- Supplementary Figure S1.pdf
- Supplementary Table S1.docx
- Supplementary Table S2.xlsx
- Supplementary Table S3.xlsx
- Supplementary Table S4.xlsx
- Supplementary Table S5.xlsx
