# Supplementary material for: Evidence for Adaptive Selection in the Mitogenome of a Mesoparasitic Monogenean Flatworm Enterogyrus malmbergi
Source: Genes (Basel). 2019 Oct 30;10(11):863. doi: 10.3390/genes10110863 (PMC6896049; doi:10.3390/genes10110863)
Supplement: Supplementary file 1 [file genes-10-00863-s001.zip › Supplementary Table S2.xlsx]

## Sheet: used_species
Taxon	Accession number	Size(bp)	AT%	AT-Skew	GC-Skew
Capsalidea
Capsalidae
Benedenia hoshinai	NC_014591.1	13554	74.1	-0.224	0.148
Benedenia seriolae	NC_014291.1	13498	75.6	-0.236	0.193
Neobenedenia melleni	JQ038228.1	13270	75.9	-0.192	0.223
Dactylogyridea
Dactylogyridae
Ancyrocephalus mogurndae	MN095192	14760	60	-0.17	0.164
Cichlidogyrus halli	MG970255.1	15047	63.4	-0.199	0.277
Cichlidogyrus mbirizei	MG970257.1	12921	60.5	-0.224	0.192
Cichlidogyrus sclerosus	JQ038226.1	15052	65.4	-0.238	0.324
Dactylogyrus lamellatus	NC_035610.1	15187	70.6	-0.22	0.328
Enterogyrus malmbergi	MN095193	14107	69	-0.218	0.342
Euryhaliotrema johnii	MH700477	14132	66	-0.167	0.242
Tetrancistrum nebulosi	NC_018031.1	13392	65.4	-0.168	0.243
Diplectanidae
Lamellodiscus spari	MH328204.1	14614	76.8	-0.18	0.323
Lepidotrema longipenis	NC_039617.1	15433	78.4	-0.169	0.326
Laticola paralatesi	JQ038231.1	12458	74.7	-0.2	0.372
Gyrodactylidea
Gyrodactylidae
Aglaiogyrodactylus forficulatus	NC_030339.1	14371	75.1	-0.196	0.216
Gyrodactylus brachymystacis	NC_031337.1	14767	65.8	-0.069	0.116
Gyrodactylus derjavinoides	NC_010976.1	14741	68.2	-0.028	0.105
Gyrodactylus gurleyi	KU659806.1	14771	72.1	-0.19	0.207
Gyrodactylus kobayashii	NC_030050.1	14786	71.6	-0.17	0.219
Gyrodactylus nyanzae	MG970256.1	14885	80.1	-0.195	0.331
Gyrodactylus parvae	NC_031438.1	14702	73.5	-0.123	0.194
Gyrodactylus salaris	NC_008815.1	14790	62.5	-0.045	0.086
Paragyrodactylus variegatus	NC_024754.1	14517	76.2	-0.202	0.198
Tetraonchidea
Tetraonchoididae
Paratetraonchoides inermis	NC_036305.1	14654	82.6	-0.126	0.312
Mazocraeidea (outgroup)
Chauhaneidae
Pseudochauhanea macrorchis	NC_016950.1	15031	71.5	-0.164	0.25
Diplozoidae
Eudiplozoon sp. DZ-2018	MG458328.1	14334	71.4	-0.338	0.371
Paradiplozoon opsariichthydis	MG458327.1	15385	67.4	-0.427	0.358
Sindiplozoon sp. DZ-2018	MG458326.1	15254	68.2	-0.454	0.454
Microcotylidae
Microcotyle sebastis*	NC_009055.1	14407	70.4	-0.166	0.341
Polylabris halichoeres	NC_016057.1	15527	72.7	-0.188	0.333
* The identity of this mitogenome is uncertain (Ayadi, Z. E. M., Gey, D., Justine, J.-L., & Tazerouti, F. (2017). A new species of Microcotyle (Monogenea: Microcotylidae) from Scorpaena notata (Teleostei: Scorpaenidae) in the Mediterranean Sea. Parasitology International, 66(2), 37-42. http://doi.org/10.1016/j.parint.2016.11.004)
