# Supplementary material for: Evidence for Adaptive Selection in the Mitogenome of a Mesoparasitic Monogenean Flatworm Enterogyrus malmbergi
Source: Genes (Basel). 2019 Oct 30;10(11):863. doi: 10.3390/genes10110863 (PMC6896049; doi:10.3390/genes10110863)
Supplement: Supplementary file 1 [file genes-10-00863-s001.zip › Supplementary Table S3.xlsx]

## Sheet: geneStat
Family	Dactylogyridae	Dactylogyridae	Dactylogyridae	Capsalidae	Capsalidae	Capsalidae	Chauhaneidae	Dactylogyridae	Dactylogyridae	Dactylogyridae	Dactylogyridae	Dactylogyridae	Diplectanidae	Diplectanidae	Diplectanidae	Diplozoidae	Diplozoidae	Diplozoidae	Gyrodactylidae	Gyrodactylidae	Gyrodactylidae	Gyrodactylidae	Gyrodactylidae	Gyrodactylidae	Gyrodactylidae	Gyrodactylidae	Gyrodactylidae	Microcotylidae	Microcotylidae	Tetraonchoididae
Order	Dactylogyridea	Dactylogyridea	Dactylogyridea	Capsalidea	Capsalidea	Capsalidea	Mazocraeidea	Dactylogyridea	Dactylogyridea	Dactylogyridea	Dactylogyridea	Dactylogyridea	Dactylogyridea	Dactylogyridea	Dactylogyridea	Mazocraeidea	Mazocraeidea	Mazocraeidea	Gyrodactylidea	Gyrodactylidea	Gyrodactylidea	Gyrodactylidea	Gyrodactylidea	Gyrodactylidea	Gyrodactylidea	Gyrodactylidea	Gyrodactylidea	Mazocraeidea	Mazocraeidea	Tetraonchidea
Species	E_j	E_m	A_m	B_h	B_s	N_m	P_m	D_l	T_n	C_m	C_h	C_s	L_l	L_s	L_p	E_s	P_o	S_s	G_p	G_b	A_f	G_k	P_v	G_d	G_s	G_n	G_g	P_h	M_s	P_i
Length of PCGs (bp)
atp6	510	510	513	510	510	513	567	510	510	510	510	510	516	513	507	582	618	576	513	513	516	513	513	513	513	513	513	570	570	516
cox1	1587	1551	1572	1590	1590	1557	1599	1563	1560	1581	1584	1548	1548	1557	1557	1572	1608	1573	1548	1548	1530	1548	1548	1548	1548	1548	1548	1584	1581	1593
cox2	579	597	573	582	582	576	636	571	579	576	573	576	576	582	585	630	627	591	582	582	576	582	582	582	582	576	582	639	642	573
cox3	646	675	654	648	648	648	756	654	648	646	646	646	654	651	588	756	780	762	639	639	645	639	639	639	639	639	639	756	756	651
cytb	1077	1077	1086	1089	1089	1083	1161	1083	1077	1077	1077	1077	1089	1089	1089	1146	1164	1176	1074	1074	1101	1074	1080	1074	1074	1077	1074	1173	1161	1104
nad1	882	888	885	894	885	891	918	888	882	888	888	888	897	894	891	924	909	922	888	888	894	888	891	888	888	888	888	915	916	897
nad2	837	822	826	861	861	867	888	828	840	834	834	828	897	849	807	876	879	888	858	857	825	858	876	858	856	876	858	885	894	843
nad3	348	348	345	354	351	354	279	348	354	348	348	348	349	351	351	297	264	279	351	351	363	348	351	349	351	351	348	267	282	351
nad4	1209	1215	1215	1197	1215	1218	1134	1221	1218	1212	1215	1164	1218	1176	1041	1242	1257	1251	1206	1209	1203	1209	1209	1209	1209	1200	1209	1233	1200	1215
nad4L	249	252	246	255	228	249	267	249	249	261	261	192	249	255	246	258	267	276	249	249	255	249	255	249	249	258	249	264	264	267
nad5	1554	1554	1560	1530	1536	1551	1572	1569	1584	N/A	1545	1545	1527	1404	1249	1551	1540	1558	1548	1551	1560	1554	1569	1551	1551	1557	1551	1581	1553	1539
nad6	447	447	447	450	450	444	453	447	453	447	N/A	402	450	459	450	451	477	477	483	483	471	483	477	483	483	477	483	468	462	447
Length of rRNA genes (bp)
rrnL	950	953	944	956	982	945	977	947	966	939	940	950	973	952	987	974	965	979	948	957	928	955	960	961	957	971	954	982	975	949
rrnS	742	743	719	729	752	729	736	725	727	722	730	726	720	737	726	729	735	730	707	710	729	707	712	706	711	710	710	724	721	706
Putative start codon
atp6	GTG	ATG	ATG	ATG	ATG	ATG	ATG	ATG	ATG	ATG	ATG	ATG	ATG	ATG	ATG	GTG	ATT	ATG	ATG	ATG	ATG	ATG	ATG	ATG	ATG	ATG	ATG	ATG	ATG	ATG
cox1	ATG	ATG	GTG	ATG	ATG	ATG	ATG	GTG	ATG	ATG	ATG	ATG	GTG	GTG	ATG	ATG	ATG	TTG	ATG	ATG	ATG	ATG	ATG	ATG	ATG	ATG	ATG	GTG	GTG	GTG
cox2	GTG	ATG	ATG	ATG	ATG	ATG	ATG	ATG	ATG	ATG	ATG	ATG	ATG	ATG	ATG	ATG	ATG	ATG	ATG	ATG	ATG	ATG	TTG	ATG	ATG	TTG	ATG	ATG	ATG	ATG
cox3	ATG	ATG	ATG	ATG	ATG	ATG	ATG	ATG	ATG	ATG	ATG	ATG	ATG	ATG	TGA	ATG	ATG	ATG	ATG	ATG	ATG	ATG	ATG	ATG	ATG	ATG	ATG	ATG	ATG	ATG
cytb	ATG	ATG	ATG	ATG	ATG	ATG	ATG	ATG	ATG	ATG	ATG	ATG	ATG	ATG	ATG	GTG	ATG	TTG	ATG	ATG	ATG	ATG	ATG	ATG	ATG	ATG	ATG	ATG	ATG	ATG
nad1	ATG	ATG	ATG	ATG	ATG	ATG	ATG	ATG	ATG	GTG	GTG	GTG	GTG	ATG	ATG	ATG	ATG	TTG	ATG	ATG	ATG	ATG	GTG	ATG	ATG	GTG	ATG	ATG	ATG	ATG
nad2	ATG	ATG	ATA	ATT	GTG	TAT	ATG	GTG	ATG	GTG	ATG	ATG	TTG	ATT	ATG	ATG	ATT	TTG	ATG	ATG	ATT	ATG	ATG	ATG	ATG	ATG	ATG	ATG	ATG	ATG
nad3	ATG	ATG	ATG	ATG	ATG	ATG	ATG	GTG	ATG	GTG	GTG	GTG	ATG	ATG	ATG	ATG	ATG	GTT	ATG	ATG	ATG	ATG	ATG	ATG	ATG	ATG	ATG	ATG	ATG	ATG
nad4	ATG	ATG	ATG	ATG	ATG	ATG	ATG	ATG	ATG	ATG	ATG	ATG	ATG	ATG	ATG	ATG	ATG	GTG	ATG	ATG	ATT	ATG	ATG	ATG	ATG	ATG	ATG	ATG	ATA	ATG
nad4L	ATG	ATG	ATG	ATA	ATG	GTG	ATG	GTG	ATG	GTG	GTG	ATG	ATG	ATG	ATG	GTG	ATG	GTG	ATG	ATG	ATG	ATG	ATG	ATG	ATG	ATG	ATG	ATG	ATG	ATG
nad5	GTG	ATG	ATG	ATG	ATG	ATG	ATG	ATG	ATG	N/A	ATG	ATG	ATG	GTG	ATG	TTG	ATG	GTG	ATG	ATG	ATG	ATG	ATG	ATG	ATG	ATG	ATG	GTG	ATG	ATG
nad6	ATG	ATG	GTG	ATG	ATG	ATG	ATG	GTG	ATG	ATG	N/A	ATG	ATG	GTG	ATG	GTG	ATG	GTG	ATG	ATG	ATG	ATG	ATG	ATG	ATG	ATG	ATG	ATG	ATG	ATG
Putative terminal codon
atp6	TAG	TAA	TAG	TAA	TAG	TAA	TAG	TAG	TAG	TAG	TAG	TAG	TAA	TAG	TAA	TAA	TAA	TAG	TAG	TAG	TAA	TAG	TAA	TAA	TAA	TAA	TAA	TAG	TAA	TAA
cox1	TAA	TAG	TAG	TAA	TAA	TAA	TAG	TAG	TAG	TAA	TAG	TAG	TAA	TAG	TAA	TAA	TAG	T	TAA	TAA	TAG	TAA	TAA	TAA	TAA	TAA	TAA	TAA	TAA	TAA
cox2	TAG	TAA	TAA	TAA	TAG	TAA	TAA	T	TAG	TAA	TAA	TAG	TAG	TAA	TAG	TAG	TAG	TAG	TAA	TAG	TAG	TAA	TAA	TAA	TAA	TAA	TAA	TAA	TAG	TAA
cox3	T	TAA	TAG	TAA	TAA	TAA	TAA	TAG	TAG	T	T	T	TAA	TAA	TAA	TAA	TAG	TAA	TAA	TAA	TAA	TAA	TAA	TAA	TAA	TAA	TAA	TAG	TAA	TAA
cytb	TAA	TAA	TAG	TAA	TAG	TAG	TAG	TAA	TAG	TAG	TAA	TAG	TAG	TAG	TAA	TAG	TAA	TAG	TAA	TAA	TAG	TAA	TAA	TAA	TAG	TAA	TAA	TAA	TAG	TAA
nad1	TAG	TAG	TAG	TAG	TAG	TAA	TAA	TAA	TAG	TAG	TAG	TAG	TAG	TAA	TAA	TAG	TAG	T	TAG	TAG	TAG	TAG	TAA	TAA	TAA	TAA	TAA	TAG	T	TAA
nad2	TAG	TAG	T	TAG	TAA	TAA	TAA	TAG	TAG	TAG	TAG	TAG	TAA	TAA	TAG	TAG	TAG	TAG	TAA	TA	TAG	TAG	TAA	TAA	T	TAA	TAA	TAA	TAA	TAA
nad3	TAG	TAG	TAG	TAA	TAA	TAA	TAA	TAG	TAG	TAG	TAA	TAG	T	TAG	TAA	TAA	TAA	TAG	TAA	TAG	TAA	TAG	TAA	T	TAG	TAA	TAG	TAG	TAA	TAA
nad4	TAG	TAG	TAG	TAA	TAA	TAA	TAG	TAA	TAG	TAG	TAG	TAG	TAA	TAG	TAA	TAG	TAG	TAG	TAA	TAA	TAG	TAA	TAA	TAA	TAA	TAA	TAA	TAA	TAA	TAA
nad4L	TAG	TAG	TAG	TAA	TAA	TAA	TAA	TAA	TAA	TAG	TAG	TAG	TAG	TAG	TAA	TAG	TAG	TAG	TAA	TAA	TAA	TAA	TAA	TAA	TAA	TAA	TAA	TAG	TAG	TAG
nad5	TAA	TAG	TAG	TAA	TAA	TAG	TAG	TAA	TAG	N/A	TAG	TAA	TAA	TAA	A	TAG	T	T	TAG	TAA	TAA	TAG	TAG	TAA	TAG	TAG	TAG	TAG	TA	TAA
nad6	TAA	TAA	TAG	TAG	TAA	TAG	TAG	TAG	TAG	TAA	N/A	TAG	TAA	TAA	TAA	T	TAA	TAG	TAG	TAA	TAA	TAA	TAA	TAA	TAA	TAA	TAG	TAG	TAA	TAA
AT skew
atp6	-0.325	-0.382	-0.282	-0.275	-0.323	-0.251	-0.308	-0.322	-0.315	-0.42	-0.242	-0.371	-0.325	-0.375	-0.279	-0.396	-0.538	-0.568	-0.221	-0.181	-0.277	-0.296	-0.272	-0.122	-0.119	-0.328	-0.301	-0.23	-0.218	-0.232
cox1	-0.227	-0.265	-0.258	-0.281	-0.277	-0.246	-0.21	-0.291	-0.235	-0.291	-0.273	-0.32	-0.261	-0.286	-0.266	-0.316	-0.431	-0.432	-0.22	-0.174	-0.242	-0.25	-0.262	-0.094	-0.109	-0.254	-0.313	-0.25	-0.215	-0.193
cox2	-0.156	-0.16	-0.172	-0.145	-0.176	-0.135	-0.078	-0.238	-0.138	-0.091	-0.116	-0.172	-0.178	-0.249	-0.159	-0.318	-0.445	-0.444	-0.152	-0.096	-0.166	-0.17	-0.222	-0.075	-0.063	-0.256	-0.184	-0.151	-0.024	-0.188
cox3	-0.29	-0.336	-0.257	-0.307	-0.289	-0.263	-0.285	-0.313	-0.204	-0.398	-0.358	-0.406	-0.324	-0.331	-0.365	-0.322	-0.495	-0.482	-0.203	-0.111	-0.271	-0.226	-0.295	-0.041	-0.097	-0.277	-0.266	-0.188	-0.206	-0.213
cytb	-0.258	-0.312	-0.196	-0.279	-0.246	-0.251	-0.191	-0.288	-0.22	-0.275	-0.273	-0.29	-0.251	-0.3	-0.259	-0.357	-0.486	-0.46	-0.157	-0.088	-0.252	-0.216	-0.196	-0.048	-0.083	-0.255	-0.23	-0.206	-0.19	-0.181
nad1	-0.22	-0.276	-0.289	-0.26	-0.314	-0.301	-0.294	-0.356	-0.229	-0.322	-0.303	-0.35	-0.249	-0.295	-0.276	-0.412	-0.584	-0.575	-0.245	-0.187	-0.296	-0.257	-0.332	-0.09	-0.166	-0.31	-0.315	-0.285	-0.261	-0.226
nad2	-0.242	-0.37	-0.295	-0.263	-0.319	-0.205	-0.167	-0.324	-0.218	-0.37	-0.271	-0.4	-0.259	-0.281	-0.279	-0.411	-0.557	-0.552	-0.137	-0.117	-0.327	-0.276	-0.287	-0.067	-0.069	-0.242	-0.245	-0.234	-0.163	-0.193
nad3	-0.249	-0.325	-0.306	-0.279	-0.309	-0.21	-0.181	-0.271	-0.207	-0.324	-0.406	-0.439	-0.211	-0.162	-0.245	-0.308	-0.43	-0.53	-0.288	-0.167	-0.258	-0.323	-0.3	-0.122	-0.16	-0.26	-0.344	-0.357	-0.259	-0.165
nad4	-0.272	-0.343	-0.261	-0.28	-0.289	-0.233	-0.191	-0.366	-0.248	-0.355	-0.268	-0.399	-0.253	-0.292	-0.264	-0.441	-0.595	-0.538	-0.149	-0.1	-0.214	-0.205	-0.279	-0.037	-0.071	-0.214	-0.228	-0.297	-0.208	-0.165
nad4L	-0.318	-0.394	-0.2	-0.236	-0.207	-0.228	-0.175	-0.318	-0.282	-0.497	-0.425	-0.44	-0.232	-0.298	-0.216	-0.377	-0.42	-0.482	-0.229	-0.148	-0.111	-0.223	-0.263	-0.135	-0.16	-0.219	-0.277	-0.177	-0.246	-0.246
nad5	-0.212	-0.217	-0.173	-0.254	-0.27	-0.2	-0.177	-0.306	-0.165	N/A	-0.274	-0.273	-0.192	-0.242	-0.145	-0.462	-0.551	-0.571	-0.131	-0.078	-0.261	-0.208	-0.251	-0.029	-0.058	-0.224	-0.226	-0.235	-0.195	-0.139
nad6	-0.373	-0.265	-0.273	-0.312	-0.295	-0.261	-0.253	-0.309	-0.26	-0.306	N/A	-0.359	-0.275	-0.243	-0.223	-0.475	-0.569	-0.629	-0.155	-0.089	-0.189	-0.213	-0.255	-0.076	-0.086	-0.281	-0.215	-0.262	-0.269	-0.177
rRNAs(+)	0.002	-0.057	-0.018	-0.113	-0.12	-0.057	-0.013	-0.049	-0.012	-0.047	-0.065	-0.114	-0.084	-0.073	-0.027	-0.188	-0.234	-0.245	-0.055	-0.004	-0.041	-0.054	-0.084	0.001	0.01	-0.057	-0.077	-0.06	-0.068	0.035
rrnL	-0.022	-0.045	-0.046	-0.141	-0.13	-0.07	-0.012	-0.056	-0.021	-0.051	-0.083	-0.109	-0.102	-0.078	-0.032	-0.195	-0.23	-0.257	-0.076	-0.006	-0.054	-0.086	-0.103	-0.019	-0.002	-0.078	-0.111	-0.082	-0.11	0.006
rrnS	0.033	-0.074	0.021	-0.074	-0.107	-0.041	-0.014	-0.04	0.002	-0.041	-0.042	-0.121	-0.059	-0.067	-0.021	-0.18	-0.24	-0.229	-0.027	-0.002	-0.025	-0.01	-0.06	0.028	0.026	-0.028	-0.03	-0.032	-0.01	0.075
tRNAs(+)	-0.047	-0.108	-0.113	-0.096	-0.106	-0.078	-0.097	-0.12	-0.081	-0.089	-0.08	-0.116	-0.041	-0.083	-0.07	-0.181	-0.233	-0.278	-0.046	-0.008	-0.072	-0.076	-0.112	-0.01	-0.026	-0.086	-0.076	-0.062	-0.086	0.013
GC skew
atp6	0.219	0.341	0.209	0.027	0.132	0.07	0.176	0.248	0.089	0.233	0.2	0.282	0.328	0.254	0.29	0.253	0.372	0.445	0.027	0.028	0.086	0.244	0.101	-0.007	0	0.296	0.13	0.108	0.108	0.175
cox1	0.203	0.319	0.159	0.184	0.225	0.218	0.215	0.236	0.167	0.158	0.246	0.304	0.31	0.272	0.332	0.208	0.301	0.309	0.188	0.068	0.195	0.151	0.2	0.087	0.012	0.291	0.202	0.255	0.272	0.308
cox2	0.288	0.388	0.264	0.132	0.162	0.25	0.192	0.359	0.257	0.187	0.304	0.269	0.321	0.412	0.45	0.375	0.407	0.437	0.284	0.117	0.202	0.234	0.288	0.117	0.115	0.348	0.189	0.234	0.275	0.348
cox3	0.172	0.354	0.134	0.188	0.15	0.329	0.297	0.309	0.267	0.182	0.333	0.397	0.439	0.405	0.469	0.407	0.356	0.328	0.21	0.084	0.173	0.218	0.221	0.063	0.045	0.459	0.25	0.295	0.328	0.364
cytb	0.209	0.309	0.105	0.166	0.186	0.242	0.214	0.291	0.194	0.132	0.274	0.246	0.29	0.232	0.363	0.335	0.361	0.452	0.211	0.122	0.238	0.183	0.224	0.152	0.109	0.372	0.239	0.328	0.29	0.255
nad1	0.356	0.367	0.293	0.197	0.302	0.312	0.39	0.433	0.304	0.226	0.329	0.382	0.489	0.399	0.498	0.439	0.49	0.56	0.24	0.201	0.295	0.239	0.284	0.112	0.123	0.397	0.197	0.5	0.442	0.439
nad2	0.306	0.354	0.173	0.167	0.218	0.189	0.209	0.419	0.234	0.252	0.432	0.548	0.205	0.33	0.344	0.458	0.5	0.609	0.256	0.113	0.266	0.29	0.24	0.165	0.103	0.361	0.212	0.393	0.339	0.529
nad3	0.305	0.562	0.333	0.189	0.079	0.429	0.42	0.604	0.47	0.348	0.479	0.45	0.543	0.514	0.641	0.605	0.436	0.696	0.356	0.068	0.386	0.468	0.27	0.126	0.094	0.452	0.326	0.618	0.532	0.238
nad4	0.181	0.318	0.1	0.057	0.127	0.156	0.325	0.285	0.266	0.174	0.261	0.308	0.237	0.301	0.273	0.452	0.409	0.472	0.218	0.154	0.119	0.239	0.18	0.064	0.073	0.408	0.189	0.386	0.301	0.279
nad4L	0.165	0.532	0.165	0.117	0.143	0.362	0.344	0.457	0.139	0.34	0.31	0.463	0.478	0.433	0.5	0.627	0.432	0.797	0.053	0.075	0.123	0.214	0.298	0.156	0.15	0.417	0.18	0.745	0.684	0.692
nad5	0.367	0.328	0.152	0.056	0.182	0.217	0.287	0.397	0.333	N/A	0.3	0.414	0.413	0.367	0.367	0.48	0.433	0.592	0.173	0.138	0.225	0.224	0.183	0.068	0.091	0.338	0.199	0.44	0.443	0.297
nad6	0.374	0.415	0.279	0.245	0.218	0.287	0.322	0.474	0.163	0.165	N/A	0.443	0.41	0.485	0.524	0.5	0.478	0.606	0.376	0.197	0.259	0.375	0.226	0.172	0.119	0.494	0.414	0.424	0.422	0.379
rRNAs(+)	0.228	0.279	0.195	0.156	0.179	0.191	0.201	0.298	0.24	0.15	0.259	0.297	0.264	0.257	0.3	0.302	0.269	0.314	0.135	0.105	0.239	0.17	0.144	0.108	0.085	0.227	0.144	0.244	0.263	0.265
rrnL	0.247	0.296	0.191	0.161	0.181	0.188	0.247	0.336	0.263	0.193	0.277	0.33	0.288	0.259	0.306	0.319	0.296	0.349	0.145	0.101	0.259	0.195	0.15	0.082	0.06	0.231	0.162	0.263	0.294	0.28
rrnS	0.206	0.258	0.2	0.149	0.177	0.196	0.143	0.254	0.213	0.098	0.236	0.255	0.233	0.254	0.289	0.281	0.235	0.269	0.122	0.11	0.212	0.139	0.136	0.146	0.116	0.219	0.123	0.217	0.223	0.247
tRNAs(+)	0.243	0.296	0.187	0.22	0.241	0.214	0.254	0.326	0.228	0.207	0.225	0.207	0.309	0.338	0.329	0.321	0.307	0.395	0.192	0.161	0.232	0.215	0.188	0.17	0.169	0.262	0.197	0.264	0.315	0.269
AT content
atp6	63.4	67.3	58.1	71.4	74.7	72.3	70.9	67.6	64.7	55.5	61.5	61.8	74	75.5	75.5	72.9	66.5	70	71.6	64.7	72.9	73.7	78.8	70.2	60.6	78.9	73.1	72.5	70.9	81.2
cox1	63.4	66.4	59.3	70	70.3	71.4	66.9	67	63.8	59.5	62.3	63.5	70.4	70.9	69.8	66.4	64.3	64.5	69.8	62.7	69.4	68.3	71	65.1	58.3	73.6	69.6	68.3	67.5	75.1
cox2	59.7	65	57.8	68.7	69.2	72.2	68.9	63.4	63.8	57.2	60.4	62.5	71.3	69.6	70.7	67	65.6	66.3	72.2	66.2	70	69.9	72	66.2	62.7	76.6	69.9	68.5	66	76.9
cox3	66.7	66	60.1	75.3	76.4	77.4	68.8	66.4	65.9	57.5	62.3	64	78.7	75.7	75	71.4	66.5	66.4	74.6	66.5	74.9	72	75.9	68	61.3	79.1	72.5	72.6	69.3	83.1
cytb	64.1	66.6	58.9	70.1	70.9	71	66.7	68	64.6	57.7	62.3	63.1	73.1	71.1	70.9	70.9	67.2	67.1	70	62.5	69.5	67	71.9	63.9	59.7	75.7	67.7	68.5	66.2	77.6
nad1	66.6	69	57.6	70.5	73.8	75.2	70.3	68.3	66.7	60.2	63.6	67.6	75.1	74	74.1	70	67.2	69.5	72.8	67.6	74.9	72.2	74	68.6	59.7	78.7	71.4	72.5	69.1	80.9
nad2	65.2	69.1	58.7	79.1	79.8	79.3	74.1	70.1	65.5	58.7	63.8	63.7	81.5	79.3	77	71.3	70.9	68.3	80	67.1	83.2	75.1	82.9	71	62.5	86.5	77.6	74.7	73.2	87.9
nad3	72.7	69.9	62.6	79.1	78.4	82.2	75.2	71	67	62.1	65.8	65.5	79.9	78.9	77.7	71.1	70.5	71.6	75.2	66.3	75.8	73	78.9	70.4	60.4	82.4	72.8	74.6	72.7	88.1
nad4	64.3	67.6	55.7	78.2	80.5	79	70.5	69.8	63.3	60.7	62.9	63.2	76.8	75.4	74.4	72	68	68.5	75.6	63.4	73.4	72.7	76.6	67.5	60.3	82.2	73.3	72	71.2	83.8
nad4L	68.3	69.4	63	69.8	78.5	81.1	77.1	71.9	68.3	64	66.7	65.1	81.5	73.7	78.9	77.1	72.3	71.4	77.1	67.9	77.6	77.5	77.6	74.3	67.9	81.4	75.5	79.2	78.4	85.4
nad5	65.7	69.2	57.5	75.4	77.1	80	71.4	71.5	65.9	N/A	62.4	64.7	78.2	76.1	76.2	71.9	67.4	69.2	74.6	63.1	77.5	71.8	77.1	66.8	58.8	81.6	71.1	71.1	69.8	85.8
nad6	70.6	72.5	59.1	78.2	80.6	80.4	73.3	74.5	66.2	59.3	N/A	65.2	76.7	78.8	76.7	75.1	71.9	71.3	77.4	69.6	75.4	76.8	80.5	73.5	67	83.5	76	71.8	72.3	87
rRNAs(+)	65.9	67.9	60.9	73.3	75.3	75.1	69.7	68.3	66.6	61.9	65.3	62.6	75.5	73.8	76.9	71	66.6	69.1	74.5	69.1	76.5	73	75.1	70	67	78.5	73.3	72.8	70.9	81.3
rrnL	66.7	68.1	61.7	74.1	75.9	75.7	70.6	69.8	67.7	63	65.6	62.6	75.7	74.4	75.2	71.7	67	69.2	75.3	70	75.9	74.2	75	69.4	68.5	77.7	74.7	72.1	71.5	82.7
rrnS	64.7	67.7	59.7	72.3	74.4	74	68.6	66.4	65.1	60.3	64.9	62.6	75	72.7	79.1	70.2	65.8	68.9	73.2	68	77.3	71.5	75.3	70.8	64.9	79.4	71.4	73.9	70.1	79.3
tRNAs(+)	65.7	71.3	58.9	74.8	75.4	73.7	70	68.2	65.5	61.1	63.5	63.8	77.2	74.6	76.2	69.6	64.6	66.5	73.2	68.6	74.3	72.5	73.4	69.9	68.1	77.7	72.5	71.2	71.5	82.6
GC content
atp6	36.7	32.8	41.9	28.6	25.3	27.7	29.1	32.4	35.3	44.6	38.2	38.2	25.9	24.6	24.5	27.1	33.5	30	28.4	35.3	27.1	26.3	21.3	29.8	39.4	21	26.9	27.6	29.1	18.8
cox1	36.6	33.5	40.7	30.1	29.7	28.6	33.1	33	36.2	40.6	37.7	36.5	29.6	29.1	30.2	33.6	35.8	35.6	30.3	37.3	30.5	31.6	29	35	41.7	26.5	30.4	31.7	32.4	24.9
cox2	40.2	35	42.2	31.3	30.8	27.8	31.2	36.6	36.3	42.7	39.6	37.5	28.6	30.4	29.2	33	34.4	33.7	27.9	33.8	30.1	30.1	28	33.8	37.3	23.4	30.1	31.5	34	23
cox3	33.3	34	39.9	24.7	23.6	22.6	31.2	33.6	34.1	42.4	37.6	35.9	21.3	24.3	25	28.6	33.5	33.6	25.3	33.5	25.1	28.1	24.1	32.1	38.7	20.8	27.5	27.4	30.7	16.9
cytb	35.9	33.3	41.1	29.9	29.1	29	33.3	32.1	35.5	42.4	37.4	36.9	27	28.9	29.1	29.2	32.8	32.9	30	37.5	30.5	33.1	28.1	36.1	40.3	24.2	32.3	31.5	33.2	22.3
nad1	33.5	31	42.5	29.6	26.3	24.8	29.6	31.7	33.3	39.8	35.9	32.4	24.9	26	25.9	30	32.8	30.6	27.3	32.5	25	27.8	26	31.2	40.3	21.3	28.6	27.6	30.9	19.1
nad2	34.8	30.9	41.3	20.9	20.2	20.7	25.9	30	34.5	41.4	35.5	36.3	18.5	20.7	23.1	28.7	29.1	31.7	20.1	32.9	16.9	25	17.1	29	37.5	13.5	22.5	25.3	26.7	12.1
nad3	27.3	30.2	37.4	20.9	21.7	17.8	24.8	29	33.1	38	34.2	34.5	20.1	21.1	22.2	28.9	29.5	28.3	24.8	33.6	24.2	27	21.1	29.5	39.6	17.6	27.3	25.5	27.3	12
nad4	35.7	32.3	44.3	21.8	19.4	21.1	29.6	30.2	36.7	39.4	36.5	36.8	23.3	24.6	25.6	27.9	32.1	31.5	24.3	36.6	26.6	27.4	23.4	32.5	39.7	17.7	26.7	28	28.9	16.2
nad4L	31.8	30.5	36.9	30.2	21.5	18.9	22.9	28.1	31.8	36	33.3	34.9	18.5	26.3	21.2	22.9	27.8	28.6	22.8	32.2	22.3	22.5	22.3	25.7	32.2	18.6	24.5	20.9	21.6	14.6
nad5	34.4	30.9	42.5	24.6	22.9	19.9	28.6	28.5	34.1	N/A	37.5	35.4	21.9	23.8	23.8	28.1	32.5	30.8	25.4	36.9	22.5	28.1	23	33.2	41.1	18.4	28.8	28.9	30.2	14.2
nad6	29.3	27.6	41	21.8	19.4	19.6	26.8	25.5	33.7	40.7	N/A	34.8	23.3	21.1	23.4	24.8	28.1	28.8	22.5	30.4	24.6	23.1	19.4	26.5	32.9	16.6	24	28.2	27.7	12.9
rRNAs(+)	34.2	32.1	39.2	26.7	24.7	25	30.3	31.7	33.4	38.1	34.5	37.3	24.5	26.3	23.2	28.9	33.4	30.9	25.6	30.8	23.4	27	24.8	30	33	21.5	26.7	27.2	28.5	18.7
rrnL	33.2	31.9	38.3	26	24.2	24.2	29.4	30.2	32.3	36.9	34.1	37.3	24.2	25.6	24.8	28.4	32.9	30.7	24.6	30	24.1	25.8	25	30.5	31.5	22.2	25.3	27.9	27.9	17.3
rrnS	35.3	32.3	40.3	27.7	25.5	25.9	31.4	33.7	35	39.6	34.8	37.3	25	27.3	20.9	29.8	34.2	31.1	26.7	31.9	22.6	28.6	24.7	29.2	35	20.5	28.6	26.1	29.3	20.7
tRNAs(+)	34.3	28.7	41.1	25.1	24.6	26.3	30	31.7	34.5	38.8	36.3	36.1	22.8	25.4	23.8	30.3	35.5	33.6	26.8	31.5	25.7	27.5	26.6	30.1	31.8	22.3	27.5	28.8	28.6	17.4
N/A: Not Available; tRNAs: concatenated tRNA genes; rRNAs: concatenated rRNA genes; +: major strand; -: minus strand
E_j: Euryhaliotrema johnii MH700477
E_m: Enterogyrus malmbergi MN095193
A_m: Ancyrocephalus mogurndae MN095192
B_h: Benedenia hoshinai NC_014591.1
B_s: Benedenia seriolae NC_014291.1
N_m: Neobenedenia melleni JQ038228.1
P_m: Pseudochauhanea macrorchis NC_016950.1
D_l: Dactylogyrus lamellatus NC_035610.1
T_n: Tetrancistrum nebulosi NC_018031.1
C_m: Cichlidogyrus mbirizei MG970257.1
C_h: Cichlidogyrus halli MG970255.1
C_s: Cichlidogyrus sclerosus JQ038226.1
L_l: Lepidotrema longipenis NC_039617.1
L_s: Lamellodiscus spari MH328204.1
L_p: Laticola paralatesi JQ038231.1
E_s: Eudiplozoon sp. DZ-2018 MG458328.1
P_o: Paradiplozoon opsariichthydis MG458327.1
S_s: Sindiplozoon sp. DZ-2018 MG458326.1
G_p: Gyrodactylus parvae NC_031438.1
G_b: Gyrodactylus brachymystacis NC_031337.1
A_f: Aglaiogyrodactylus forficulatus NC_030339.1
G_k: Gyrodactylus kobayashii NC_030050.1
P_v: Paragyrodactylus variegatus NC_024754.1
G_d: Gyrodactylus derjavinoides NC_010976.1
G_s: Gyrodactylus salaris NC_008815.1
G_n: Gyrodactylus nyanzae MG970256.1
G_g: Gyrodactylus gurleyi KU659806.1
P_h: Polylabris halichoeres NC_016057.1
M_s: Microcotyle sebastis NC_009055.1
P_i: Paratetraonchoides inermis NC_036305.1
