# Supplementary material for: Evidence for Adaptive Selection in the Mitogenome of a Mesoparasitic Monogenean Flatworm Enterogyrus malmbergi
Source: Genes (Basel). 2019 Oct 30;10(11):863. doi: 10.3390/genes10110863 (PMC6896049; doi:10.3390/genes10110863)
Supplement: Supplementary file 1 [file genes-10-00863-s001.zip › Supplementary Table S4.xlsx]

## Sheet: Sheet1
Codons under positive or negative selection inferred by the two HYPHY methods, FEL and MEME. P: positive selection; N: negative selection.
Genes	FEL p<0.05	MEME p<0.05 & β+>α
atp6	P: 3, 4, 5, 19, 23, 34, 36, 46, 59, 66, 127, 141	23, 66
cox1	P: 16, 35, 58, 61, 65, 68, 72, 75, 104, 112, 131, 133, 134, 135, 148, 150, 151, 154, 163, 183, 184, 185, 186, 187, 188, 189, 190, 191, 192, 195, 197, 219, 231, 237, 262, 267, 268, 273, 277, 281, 285, 292, 293, 296, 300, 309, 313, 314, 315, 316, 321, 325, 328, 341, 343, 344, 345, 346, 347, 365, 372, 375, 380, 381, 402, 408, 413, 427, 431, 448, 460, 461, 464, 467, 468, 471, 480, 507, 520, 522, 527,…	58, 61, 65, 68, 104, 112, 131, 134, 151, 163, 183, 184, 185, 186, 187, 188, 191, 192, 219, 231, 237, 262, 267, 268, 277, 281, 285, 292, 293, 296, 309, 316, 321, 325, 328, 341, 343, 344, 365, 372, 381, 402, 413, 448, 461, 467, 480, 507, 520, 528
cox2	P: 2, 5, 6, 7, 8, 9, 11, 15, 18, 19, 20, 28, 31, 32, 39, 44, 45, 46, 47, 49, 51, 53, 54, 57, 60, 61, 62, 64, 66, 68, 69, 71, 72, 73, 74, 79, 80, 81, 82, 88, 91, 99, 117, 118, 119, 126, 128, 129, 133, 136, 148, 152, 154, 165, 170, 171, 177	2, 5, 6, 9, 15, 18, 19, 20, 31, 39, 44, 47, 53, 60, 62, 64, 66, 68, 72, 73, 74, 82, 88, 126, 133, 148, 165, 171, 177
cox3	P: 2, 3, 8, 11, 15, 21, 25, 40, 42, 44, 47, 49, 50, 52, 53, 55, 56, 57, 60, 66, 71, 73, 74, 76, 77, 82, 83, 85, 90, 91, 94, 96, 97, 101, 104, 111, 112, 115, 130, 131, 132, 139, 147, 149, 150, 154, 155, 156, 157, 160, 163, 164, 165, 171, 175, 179, 180, 184, 185, 187, 189, 191, 195, 196, 197, 199, 216, 217, 218, 220, 221	2, 3, 8, 15, 40, 42, 44, 47, 50, 53, 55, 56, 57, 66, 73, 76, 77, 82, 94, 97, 101, 104, 111, 112, 115, 130, 132, 139, 149, 156, 157, 160, 163, 165, 171, 175, 179, 180, 184, 185, 187, 195, 196, 197, 199, 217, 218, 220, 221
cytb	P: 29, 114, 142, 151, 196, 209, 220, 223, 239, 339, 364	114, 142, 209, 220, 223
nad1	P: 13, 18, 21, 28, 29, 36, 37, 38, 40, 42, 43, 46, 49, 50, 51, 53, 56, 57, 58, 59, 69, 70, 71, 72, 73, 74, 76, 78, 80, 81, 82, 83, 85, 90, 91, 92, 95, 97, 105, 106, 108, 109, 110, 111, 114, 115, 116, 118, 119, 120, 122, 123, 124, 127, 128, 129, 131, 132, 133, 134, 138, 141, 144, 145, 146, 148, 149, 150, 151, 152, 153, 154, 160, 164, 165, 175, 177, 178, 187, 190, 194, 195, 196, 198, 200, 201, 203,…
nad2	P: 21, 29, 42, 51, 65, 69, 79, 80, 81, 100, 134, 147, 158, 161, 166, 172, 176, 181, 190, 191, 199, 209, 249, 250, 251, 255, 273, 284, 294	100, 190, 249, 250, 255, 273
nad3	P: 4, 6, 7, 18, 23, 24, 26, 28, 32, 33, 46, 50, 51, 53, 54, 56, 59, 62, 70, 73, 81, 84, 85, 86, 88, 90, 91, 102, 113, 119	111
nad4	P: 2, 12, 56, 58, 75, 108, 115, 181, 226, 254, 281, 288, 289, 293, 296, 348, 362, 363, 380, 383, 398, 404	348, 362, 363, 380, 383
nad4L	P: 7, 16, 23, 44, 45, 53, 75, 82, 85, 86	7
nad5	P: 19, 59, 74, 82, 91, 103, 130, 131, 177, 222, 240, 271, 277, 281, 283, 302, 308, 309, 316, 329, 348, 376, 384, 389, 396, 399, 413, 416, 418, 464, 477, 500, 504	82, 91, 103, 131, 277, 302, 348, 384, 389, 464, 477
nad6	P: 7, 21, 28, 34, 42, 83, 119, 129, 134, 143	7, 129
