# Supplementary material for: Evidence for Adaptive Selection in the Mitogenome of a Mesoparasitic Monogenean Flatworm Enterogyrus malmbergi
Source: Genes (Basel). 2019 Oct 30;10(11):863. doi: 10.3390/genes10110863 (PMC6896049; doi:10.3390/genes10110863)
Supplement: Supplementary file 1 [file genes-10-00863-s001.zip › Supplementary Table S5.xlsx]

## Sheet: Sheet1
Null and alternative formulations of Branch-site Model A and their parameter estimates for monogenean mitochondrial sequences.
Genes	p-value	Model	Site Class	0	1	2a	2b	Positive selected sites (posterior probabilities)
cox1	0.00652235	Model A (Alternative)	proportion	0.82204	0.07177	0.09766	0.00853
			background w	0.01906	1	0.01906	1
			foreground w	0.01906	1	3.04838	3.04838
		Model A (Null)	proportion	0.8274	0.07352	0.09099	0.00809
			background w	0.01863	1	0.01863	1
			foreground w	0.01863	1	1	1
cox2	0.00348582	Model A (Alternative)	proportion	0.56938	0.15687	0.21462	0.05913	18 (0.967); 19 (0.986); 45 (0.995); 62 (0.971); 66 (0.981); 68 (0.961); 79 (0.971); 80 (0.967); 88 (0.981); 133 (0.973); 165 (0.988); 171 (0.993); 177 (0.959)
			background ω	0.04381	1	0.04381	1
			foreground ω	0.04381	1	3.86377	3.86377
		Model A (Null)	proportion	0.60278	0.16078	0.18666	0.04979
			background ω	0.04205	1	0.04205	1
			foreground ω	0.04205	1	1	1
cox3	0.0368104	Model A (Alternative)	proportion	0.4725	0.23241	0.19779	0.09729	3 (0.954); 42 (0.956); 50 (0.966); 55 (0.955); 56 (0.996); 57 (0.981); 76 (0.955); 97 (0.951); 111 (0.960); 149 (0.951); 156 (0.954); 221 (0.951)
			background w	0.04216	1	0.04216	1
			foreground w	0.04216	1	3.29321	3.29321
		Model A (Null)	proportion	0.51751	0.25292	0.1542	0.07536
			background w	0.04144	1	0.04144	1
			foreground w	0.04144	1	1	1
nad1	2.46043e-05	Model A (Alternative)	proportion	0.85222	0.11057	0.03293	0.00427
			background w	0.02268	1	0.02268	1
			foreground w	0.02268	1	10.8257	10.8257
		Model A (Null)	proportion	0.88456	0.11544	0	0
			background w	0.02256	1	0.02256	1
			foreground w	0.02256	1	1	1
nad5	9.52095e-06	Model A (Alternative)	proportion	0.6047	0.23377	0.11649	0.04503
			background w	0.01019	1	0.01019	1
			foreground w	0.01019	1	7.12708	7.12708
		Model A (Null)	proportion	0.64328	0.24433	0.08146	0.03094
			background w	0.00985	1	0.00985	1
			foreground w	0.00985	1	1	1
